# Supplementary material for: Longitudinal study of SARS-CoV-2 infections in different employee groups of long distance train services from June 2020 until February 2021 in Germany
Source: Epidemiol Infect. 2022 Apr 20;150:e88. doi: 10.1017/S095026882200070X (PMC9095852; doi:10.1017/S095026882200070X)
Supplement: Supplementary file 1 [file hygsup.zip]

Archive with 3 entries (3 files):
- S095026882200070Xsup001.pdf
- S095026882200070Xsup002.pdf
- S095026882200070Xsup003.pdf
